# Supplementary material for: Gold Nanorods as Radiopharmaceutical Carriers: Preparation and Preliminary Radiobiological In Vitro Tests
Source: Nanomaterials (Basel). 2023 Jun 21;13(13):1898. doi: 10.3390/nano13131898 (PMC10343762; doi:10.3390/nano13131898)
Supplement: Supplementary file 1 [file nanomaterials-13-01898-s001.zip]

Archive with 1 entries (1 files):
- nanomaterials-2442000-supplementary.pdf
